# Supplementary material for: Effects of Cynaroside on Cell Proliferation, Apoptosis, Migration and Invasion though the MET/AKT/mTOR Axis in Gastric Cancer
Source: Int J Mol Sci. 2021 Nov 9;22(22):12125. doi: 10.3390/ijms222212125 (PMC8618935; doi:10.3390/ijms222212125)
Supplement: Supplementary file 1 [file ijms-22-12125-s001.zip]

Archive with 1 entries (1 files):
- ijms-1405373-supplementary.pdf
